# Supplementary material for: Severe neurological impairment and immune function: altered neutrophils, monocytes, T lymphocytes, and inflammasome activation
Source: Pediatr Res. 2024 Jan 17;95(6):1611–6. doi: 10.1038/s41390-024-03023-8 (PMC11126379; doi:10.1038/s41390-024-03023-8)
Supplement: Supplementary file 2 — Table S2 [file 41390_2024_3023_MOESM2_ESM.xlsx]

## Sheet: Sheet1
		Vehicle		LPS
		Control	SNI	Control	SNI	pa	pb	pc	pd
Neutrophil	Proportion	80.45 [95%CI 14.60-85.90]	61.30 [95%CI 53.90-76.10]	66.60 [95%CI 51.50-78.40]	68.00 [95%CI 50.60-76.60]	0.2316	0.5054	>0.9999	>0.9999
	CD66b	1888 [95%CI 858-6287]	5711 [95%CI 4473-9445]	10048 [95%CI 10041-20031]	14334 [95%CI 10041-20031]	0.3265	0.0004	0.0027	0.9046
	TLR4	636 [95%CI 487-745]	932 [95%CI 197-9731]	538 [95%CI 367-720]	1126 [95%CI 244-4808]	>0.9999	>0.9999	>0.9999	0.9642
	CD11b	5891, 95%CI 2761-9029	4658, 95%CI 999-11929]	27261 [95%CI 14201-33820]	32435 [95%CI 21112-50231]	>0.9999	0.0006	<0.0001	>0.9999
Monocyte	Proportion	36.30 [95%CI 16.50-70.00]	77.450 [95%CI 61.90-84.10]	67.95 [95%CI 51.90-79.20]	47.10 [95%CI 25.60-62.10]	0.0002	0.6902	>0.9999	0.3011
	TLR4	462 [95%CI 355-563]	440 [95%CI 255-11106]	424 [95%CI 358-662]	697 [95%CI 284-14378]	>0.9999	>0.9999	>0.9999	>0.9999
	CD11b	6755 [95%CI 3502-10778]	9121 [95%CI 5475-17832]	22781 [95%CI 15699-32860]	27573 [95%CI 18088-43345]	>0.9999	0.0002	0.0004	>0.9999
Classical Monocyte	Proportion	84.30 [95%CI 69.40-91.60]	84.15 [95%CI 65.80-91.80]	90.85 [95%CI 87.20-97.80]	89.9 [95%CI 78.20-96.00]	>0.9999	>0.9999	>0.9999	>0.9999
	TLR4	460 [95%CI 357-568]	466 [95%CI 256-9931]	422 [95%CI 360-663]	731 [95%CI 284-14456]	>0.9999	>0.9999	>0.9999	>0.9999
	CD11b	7810 [95%CI 4010-10854]	10040 [95%CI 5980-17890]	24980 [95%CI 16684-33208]	30334 [95%CI 19016-46819]	>0.9999	0.0005	0.0006	>0.9999
Intermediate Monocyte	Proportion	7.38 [95%CI 5.03-22.50]	5.075 [95%CI 1.95-8.70]	3.99 [95%CI 1.05-6.37]	3.06 [95%CI 0.00-5.40]	0.4454	0.0415	>0.9999	>0.9999
	TLR4	458 [95%CI 373-588]	510.5 [95%CI 335-3097]	487.5 [95%CI 380-676]	743.5 [95%CI 462-3807]	>0.9999	>0.9999	>0.9999	0.7023
	CD11b	5865 [95% CI 3330-8224]	9172 [95%CI 5056-13679]	14029 [95%CI 7542-31842]	18192 [95%CI 12262-26019]	0.9051	0.0032	0.0097	0.9999
Non-classical Monocyte	Proportion	5.34% [95%CI 1.24-7.59]	10.9 [95%CI 3.34-33.3]	4.37 [95%CI 1.31-8.76]	5.41 [95%CI 1.88-19]	0.1951	>0.9999	0.5992	>0.9999
	TLR4	323 [95%CI 266-382]	249 [95%CI 194-25462]	272.5 [95%CI 260-413]	380 [95%CI 156-26019]	>0.9999	>0.9999	>0.9999	p>0.9999
	CD11b	1602, 95%CI 845-3005	2610, 95%CI 170-3555	1975, 95%CI 1382-14968	2682, 95%CI 2112-4259	0.9198	>0.9999	>0.9999	>0.9999
